# Supplementary material for: Colonization with Carbapenem-Resistant Enterobacteriaceae Contributes to Unfavorable Outcomes in End-Stage Liver Disease Patients
Source: Antibiotics (Basel). 2022 Nov 20;11(11):1667. doi: 10.3390/antibiotics11111667 (PMC9686982; doi:10.3390/antibiotics11111667)
Supplement: Supplementary file 1 [file antibiotics-11-01667-s001.zip]

Archive with 1 entries (1 files):
- antibiotics-1982147-supplementary.pdf
